# Supplementary material for: Experience in implementing adolescent friendly health services in rural districts of Bangladesh
Source: PLOS Glob Public Health. 2024 Nov 14;4(11):e0003930. doi: 10.1371/journal.pgph.0003930 (PMC11563374; doi:10.1371/journal.pgph.0003930)
Supplement: S1 Data — (XLSX) [file pgph.0003930.s002.xlsx]

## Sheet: District Total (Health & FP)
	Health and Family Planning department Total
	Name of District:Gazipur
	District total:
	Yearly report: 1March'2018 to 30 June 2020
		Monthly Adolescent Health report
	Month:
	Tangail	10-14 years		15-19 years		Marital status		Total
S/L No.	Variable	Male	Female	Male	Female	Married	Unmarried	Male	Female
1	Number of adolescents received services from facility	13816	25530	17044	37520	10710	82686	30860	63050
2	Number of adolescents received Iron anfd Folic acid	0	13705	0	26901	6904	30318	0	40606
3	Number of adolescents received treatment for RTI/STI	3741	7220	6264	14156	3311	20197	10005	21376
4	Number of adolescents received counselling for RTI/STI	8660	13466	11828	23757	5694	42338	20488	37223
5	Number of adolescents received counselling for the changes during Puberty/ adolescent period	9752	16209	12098	23440	0	24523	21850	39649
6	Number of adolscent girls using sanitary napkin	0	9512	0	21445	5235	23181	0	30957
7	Number of adolescent girls who knows about legal age of marriage	6710	10697	12145	24103	0	0	18855	34800
8	Number of adolescent measured as underwieght	1187	2652	1934	3764	1051	8903	3121	6416
9	Number of adolescent referred from educational institute	4357	7232	5799	8752	0	15621	10156	15984
10	Number of adolescent referred from adolescent clubs and others	70	158	190	381	0	113	260	539
11	Number of sexually active adolescents using contraceptive methods	0	0	630	2890	357	0	630	2890

## Sheet: Health 2018
	Health
	Name of District::Gazipur
	District total
	Year: 1st March 2018 to 31 December 2018
		Monthly Adolescent Health report
		10-14 years		15-19 years		Marital status		Total
S/L No.	Variable	Male	Female	Male	Female	Married	Unmarried	Male	Female
1	Number of adolescents received services from facility	0	872	682	1294	428	2414	682	2166
2	Number of adolescents received Iron anfd Folic acid	0	838	0	1264	284	1416	0	2102
3	Number of adolescents received treatment for RTI/STI	0	341	352	556	132	647	352	897
4	Number of adolescents received counselling for RTI/STI	0	491	535	1036	86	884	535	1527
5	Number of adolescents received counselling for the changes during Puberty/ adolescent period	0	466	500	1025	0	0	500	1491
6	Number of adolscent girls using sanitary napkin	0	376	0	897	120	649	0	1273
7	Number of adolescent girls who knows about legal age of marriage	0	207	468	889	0	0	468	1096
8	Number of adolescent measured as underwieght	0	43	33	94	20	112	33	137
9	Number of adolescent referred from educational institute	0	18	21	32	0	0	21	50
10	Number of adolescent referred from adolescent clubs and others	0	0	4	5	0	0	4	5
11	Number of sexually active adolescents using contraceptive methods	0	0	52	111	0	0	52	111

## Sheet: Health 2019
	Health
	Name of District:Gazipur
	District total
	Year: 1 January 2019 to 31 December 2019
		Monthly Adolescent Health report
		10-14 years		15-19 years		Marital status		Total
S/L No.	Variable	Male	Female	Male	Female	Married	Unmarried	Male	Female
1	Number of adolescents received services from facility	5087	5392	4309	6068	1461	19395	9396	11460
2	Number of adolescents received Iron anfd Folic acid	0	3700	0	5201	985	5299	0	8901
3	Number of adolescents received treatment for RTI/STI	1258	1747	1300	2372	289	2494	2558	4119
4	Number of adolescents received counselling for RTI/STI	4215	4619	3774	5305	1007	12045	7989	9924
5	Number of adolescents received counselling for the changes during Puberty/ adolescent period	4221	4663	3705	5125	0	0	7926	9788
6	Number of adolscent girls using sanitary napkin	0	2332	0	4797	969	3974	0	7129
7	Number of adolescent girls who knows about legal age of marriage	2884	3392	3273	5007	0	0	6157	8399
8	Number of adolescent measured as underwieght	661	843	603	833	106	1921	1264	1676
9	Number of adolescent referred from educational institute	803	1012	875	1206	0	0	1678	2218
10	Number of adolescent referred from adolescent clubs and others	20	24	38	45	0	0	58	69
11	Number of sexually active adolescents using contraceptive methods	0	0	315	1177	0	0	315	1177

## Sheet: Health 2020
	Health
	Name of District:Gazipur
	District total
	Year: 1 January 2020 to 30 June 2020
	Monthly Adolescent Health report
		10-14 years		15-19 years		Marital status		Total
S/L No.	Variable	Male	Female	Male	Female	Married	Unmarried	Male	Female
1	Number of adolescents received services from facility	1360	1711	1599	2307	648	6329	2959	4018
2	Number of adolescents received Iron anfd Folic acid	0	1319	0	2000	306	2216	0	3319
3	Number of adolescents received treatment for RTI/STI	566	840	944	1490	127	2906	1510	2330
4	Number of adolescents received counselling for RTI/STI	1178	1384	1469	2013	273	4994	2647	3397
5	Number of adolescents received counselling for the changes during Puberty/ adolescent period	1011	1451	1422	2092	0	0	2433	3543
6	Number of adolscent girls using sanitary napkin	0	698	0	1748	281	1757	0	2446
7	Number of adolescent girls who knows about legal age of marriage	856	1315	1307	1936	0	0	2163	3251
8	Number of adolescent measured as underwieght	149	214	216	268	34	635	365	482
9	Number of adolescent referred from educational institute	305	448	384	679	0	0	689	1127
10	Number of adolescent referred from adolescent clubs and others	0	0	0	0	0	0	0	0
11	Number of sexually active adolescents using contraceptive methods	0	0	134	362	0	0	134	362

## Sheet: FP 2018
	Family Planning
	Name of District:Gazipur
	District total
	Year:1 Aug'18 to 31 December 2018
		Monthly Adolescent Health report
	Month:
		10-14 years		15-19 years		Marital status		Total
S/L No.	Variable	Male	Female	Male	Female	Married	Unmarried	Male	Female
1	Number of adolescents received services from facility	786	1418	1239	3992	30	6897	2025	5410
2	Number of adolescents received Iron anfd Folic acid	0	1463	0	2948	18	4155	0	4411
3	Number of adolescents received treatment for RTI/STI	629	1352	921	2284	0	2836	1550	3636
4	Number of adolescents received counselling for RTI/STI	713	1323	1088	2242	0	2730	1801	3565
5	Number of adolescents received counselling for the changes during Puberty/ adolescent period	713	1323	1088	2242	0	2730	1801	3565
6	Number of adolscent girls using sanitary napkin	0	1255	0	2417	421	3797	0	3672
7	Number of adolescent girls who knows about legal age of marriage	407	803	1277	2838	0	0	1684	3641
8	Number of adolescent measured as underwieght	72	514	259	534	193	2862	331	1048
9	Number of adolescent referred from educational institute	308	541	569	777	0	2484	877	1318
10	Number of adolescent referred from adolescent clubs and others	3	0	0	16	0	0	3	16
11	Number of sexually active adolescents using contraceptive methods	0	0	65	359	357	0	65	359

## Sheet: FP 2019
	Family Planning
	Name of District:Gazipur
	District total
	Year: 1 January 2019 to 31 December 2019
		Monthly Adolescent Health report
	Month:
		10-14 years		15-19 years		Marital status		Total
S/L No.	Variable	Male	Female	Male	Female	Married	Unmarried	Male	Female
1	Number of adolescents received services from facility	4952	12522	6984	17623	6283	35798	11936	30145
2	Number of adolescents received Iron anfd Folic acid		4726		11139	4106	12344	0	15865
3	Number of adolescents received treatment for RTI/STI	1236	2704	2605	6692	2585	10307	3841	9396
4	Number of adolescents received counselling for RTI/STI	1960	4055	3678	9476	3280	15574	5638	13531
5	Number of adolescents received counselling for the changes during Puberty/ adolescent period	2658	5707	4158	9270	0	21793	6816	14977
6	Number of adolscent girls using sanitary napkin		3247		7785	2555	8477	0	11032
7	Number of adolescent girls who knows about legal age of marriage	1785	3477	4219	9373	0	0	6004	12850
8	Number of adolescent measured as underwieght	209	787	598	1525	583	2425	807	2312
9	Number of adolescent referred from educational institute	2117	3818	2914	4288	0	13137	5031	8106
10	Number of adolescent referred from adolescent clubs and others	40	116	132	262	0	113	172	378
11	Number of sexually active adolescents using contraceptive methods	0	0	50	707			50	707

## Sheet: FP 2020
	Family Planning
	Name of District:Gazipur
	District total
	Year: 1 January 2020 to 30 June 2020
		Monthly Adolescent Health report
	Month:
		10-14 years		15-19 years		Marital status		Total
S/L No.	Variable	Male	Female	Male	Female	Married	Unmarried	Male	Female
1	Number of adolescents received services from facility	1631	3615	2231	6236	1860	11853	3862	9851
2	Number of adolescents received Iron anfd Folic acid	0	1659	0	4349	1205	4888	0	6008
3	Number of adolescents received treatment for RTI/STI	52	236	142	762	178	1007	194	998
4	Number of adolescents received counselling for RTI/STI	594	1594	1284	3685	1048	6111	1878	5279
5	Number of adolescents received counselling for the changes during Puberty/ adolescent period	1149	2599	1225	3686	0	0	2374	6285
6	Number of adolscent girls using sanitary napkin	0	1604	0	3801	889	4527	0	5405
7	Number of adolescent girls who knows about legal age of marriage	778	1503	1601	4060	0	0	2379	5563
8	Number of adolescent measured as underwieght	96	251	225	510	115	948	321	761
9	Number of adolescent referred from educational institute	824	1395	1036	1770	0	0	1860	3165
10	Number of adolescent referred from adolescent clubs and others	7	18	16	53	0	0	23	71
11	Number of sexually active adolescents using contraceptive methods	0	0	14	174	0	0	14	174
