# Supplementary material for: Experience in implementing adolescent friendly health services in rural districts of Bangladesh
Source: PLOS Glob Public Health. 2024 Nov 14;4(11):e0003930. doi: 10.1371/journal.pgph.0003930 (PMC11563374; doi:10.1371/journal.pgph.0003930)
Supplement: S2 Data — (XLSX) [file pgph.0003930.s003.xlsx]

## Sheet: District Total (Health & FP)
	Health and Family Planning department Total
	Name of District: JAMALPUR
	District total: JAMALPUR
	Yearly report: 1 October 2017 to 30 June 2020
		Monthly Adolescent Health report
	Month:
	Tangail	10-14 years		15-19 years		Marital status		Total
S/L No.	Variable	Male	Female	Male	Female	Married	Unmarried	Male	Female
1	Number of adolescents received services from facility	6270	22455	11860	40439	11319	69705	18130	62894
2	Number of adolescents received Iron anfd Folic acid	0	13067	0	25208	7151	31124	0	38275
3	Number of adolescents received treatment for RTI/STI	829	5488	1775	7013	1728	13376	2604	12501
4	Number of adolescents received counselling for RTI/STI	2778	9129	5742	18781	4045	32384	8520	27910
5	Number of adolescents received counselling for the changes during Puberty/ adolescent period	4554	14107	6282	24840	0	0	10836	38947
6	Number of adolscent girls using sanitary napkin	0	9117	0	19828	3675	25270	0	28945
7	Number of adolescent girls who knows about legal age of marriage	3123	10662	6033	21655	0	0	9156	32317
8	Number of adolescent measured as underwieght	601	1522	985	2692	943	4857	1586	4214
9	Number of adolescent referred from educational institute	572	3123	979	5237	0	0	1551	8360
10	Number of adolescent referred from adolescent clubs and others	611	6268	849	10355	0	0	1460	16623
11	Number of sexually active adolescents using contraceptive methods	0	0	394	1659	0	0	394	1659

## Sheet: Health 2017
	Health
	Name of District : JAMALPUR
	District Total:
	Year: 1 October 2017 to 31 December 2017
		Monthly Adolescent Health report
		10-14 years		15-19 years		Marital status		Total
S/L No.	Variable	Male	Female	Male	Female	Married	Unmarried	Male	Female
1	Number of adolescents received services from facility		2	2		2	2	2	2
2	Number of adolescents received Iron anfd Folic acid		2		2	2	2	0	4
3	Number of adolescents received treatment for RTI/STI		1					0	1
4	Number of adolescents received counselling for RTI/STI		1					0	1
5	Number of adolescents received counselling for the changes during Puberty/ adolescent period		4	3	2			3	6
6	Number of adolscent girls using sanitary napkin
7	Number of adolescent girls who knows about legal age of marriage
8	Number of adolescent measured as underwieght
9	Number of adolescent referred from educational institute
10	Number of adolescent referred from adolescent clubs and others
11	Number of sexually active adolescents using contraceptive methods

## Sheet: Health 2018
	Health
	Name of District : JAMALPUR
	District total
	Year: 1 January 2018 to 31 December 2018
		Monthly Adolescent Health report
		10-14 years		15-19 years		Marital status		Total
S/L No.	Variable	Male	Female	Male	Female	Married	Unmarried	Male	Female
1	Number of adolescents received services from facility		895	1178	2214	1115	3172	1178	3109
2	Number of adolescents received Iron anfd Folic acid		877		2529	783	2623	0	3406
3	Number of adolescents received treatment for RTI/STI		170	277	553	136	864	277	723
4	Number of adolescents received counselling for RTI/STI		336	388	993	336	1381	388	1329
5	Number of adolescents received counselling for the changes during Puberty/ adolescent period		250	278	653			278	903
6	Number of adolscent girls using sanitary napkin		281		646	148	779	0	927
7	Number of adolescent girls who knows about legal age of marriage		236	353	727			353	963
8	Number of adolescent measured as underwieght		69	75	98	106	136	75	167
9	Number of adolescent referred from educational institute		107	154	183			154	290
10	Number of adolescent referred from adolescent clubs and others		27	27	24			27	51
11	Number of sexually active adolescents using contraceptive methods		0	52	63			52	63

## Sheet: Health 2019
	Health
	Name of District : JAMALPUR
	District total
	Year: 1 January 2019 to 31 December 2019
		Monthly Adolescent Health report
		10-14 years		15-19 years		Marital status		Total
S/L No.	Variable	Male	Female	Male	Female	Married	Unmarried	Male	Female
1	Number of adolescents received services from facility	673	4635	970	7689	3375	10592	1643	12324
2	Number of adolescents received Iron anfd Folic acid	0	3577	0	6077	2414	7240	0	9654
3	Number of adolescents received treatment for RTI/STI	53	781	86	819	401	1338	139	1600
4	Number of adolescents received counselling for RTI/STI	102	1311	396	2268	660	3417	498	3579
5	Number of adolescents received counselling for the changes during Puberty/ adolescent period	450	3848	563	6203			1013	10051
6	Number of adolscent girls using sanitary napkin	0	2114	0	2926	1291	3749	0	5040
7	Number of adolescent girls who knows about legal age of marriage	385	3501	573	5229			958	8730
8	Number of adolescent measured as underwieght	14	97	31	150	53	239	45	247
9	Number of adolescent referred from educational institute	128	725	119	855			247	1580
10	Number of adolescent referred from adolescent clubs and others	361	3098	468	5273			829	8371
11	Number of sexually active adolescents using contraceptive methods	0	0	48	607			48	607

## Sheet: Health 2020
	Health
	Name of District : JAMALPUR
	District total
	Year: 1 January 2020 to 30 June 2020
	Monthly Adolescent Health report
		10-14 years		15-19 years		Marital status		Total
S/L No.	Variable	Male	Female	Male	Female	Married	Unmarried	Male	Female
1	Number of adolescents received services from facility	145	399	282	854	323	1357	427	1253
2	Number of adolescents received Iron anfd Folic acid		373		543	215	701	0	916
3	Number of adolescents received treatment for RTI/STI	70	148	11	190	69	350	81	338
4	Number of adolescents received counselling for RTI/STI	9	125	36	315	107	378	45	440
5	Number of adolescents received counselling for the changes during Puberty/ adolescent period	60	133	113	369			173	502
6	Number of adolscent girls using sanitary napkin		211		485	135	561	0	696
7	Number of adolescent girls who knows about legal age of marriage	56	106	138	373			194	479
8	Number of adolescent measured as underwieght	5	18	17	49	15	74	22	67
9	Number of adolescent referred from educational institute	29	201	69	362			98	563
10	Number of adolescent referred from adolescent clubs and others	57	71	106	234			163	305
11	Number of sexually active adolescents using contraceptive methods			15	110			15	110

## Sheet: FP 2017
	Family Planning
	Name of District: JAMALPUR
	District total
	Year: 1 October 2017 -31 December 2017
		Monthly Adolescent Health report
	Month:
		10-14 years		15-19 years		Marital status		Total
S/L No.	Variable	Male	Female	Male	Female	Married	Unmarried	Male	Female
1	Number of adolescents received services from facility	100	2400	276	3261	878	5159	376	5661
2	Number of adolescents received Iron anfd Folic acid		413		400	205	608	0	813
3	Number of adolescents received treatment for RTI/STI		90		120	60	150	0	210
4	Number of adolescents received counselling for RTI/STI		200		450	220	430	0	650
5	Number of adolescents received counselling for the changes during Puberty/ adolescent period		1200		2632			0	3832
6	Number of adolscent girls using sanitary napkin		1500		1932	150	3282	0	3432
7	Number of adolescent girls who knows about legal age of marriage		120		450			0	570
8	Number of adolescent measured as underwieght		10		20	10	20	0	30
9	Number of adolescent referred from educational institute		560		1200			0	1760
10	Number of adolescent referred from adolescent clubs and others		1840		2061			0	3901
11	Number of sexually active adolescents using contraceptive methods				35			0	35

## Sheet: FP 2019
	Family Planning
	Name of District : JAMALPUR
	District total
	Year: 1 January 2019 to 31 December 2019
		Monthly Adolescent Health report
	Month:
		10-14 years		15-19 years		Marital status		Total
S/L No.	Variable	Male	Female	Male	Female	Married	Unmarried	Male	Female
1	Number of adolescents received services from facility	2693	7532	3837	13580	2869	24773	6530	21112
2	Number of adolescents received Iron anfd Folic acid	0	4967	0	8407	1812	11562	0	13374
3	Number of adolescents received treatment for RTI/STI	378	1497	638	2603	554	4562	1016	4100
4	Number of adolescents received counselling for RTI/STI	1652	4120	2953	7905	1527	15103	4605	12025
5	Number of adolescents received counselling for the changes during Puberty/ adolescent period	2554	4711	2622	8292	0	0	5176	13003
6	Number of adolscent girls using sanitary napkin	0	2724	0	5144	813	7055	0	7868
7	Number of adolescent girls who knows about legal age of marriage	1340	3300	2282	7191	0	0	3622	10491
8	Number of adolescent measured as underwieght	302	605	470	1303	349	2331	772	1908
9	Number of adolescent referred from educational institute	148	769	175	1412	0	0	323	2181
10	Number of adolescent referred from adolescent clubs and others	72	499	74	1125	0	0	146	1624
11	Number of sexually active adolescents using contraceptive methods	0	0	46	196	0	0	46	196

## Sheet: FP 2018
	Family Planning
	Name of District : JAMALPUR
	District total
	Year: 1 January 2018 to 31 December 2018
		Monthly Adolescent Health report
	Month:
		10-14 years		15-19 years		Marital status		Total
S/L No.	Variable	Male	Female	Male	Female	Married	Unmarried	Male	Female
1	Number of adolescents received services from facility	559	965	1157	2325	1070	3936	1716	3290
2	Number of adolescents received Iron anfd Folic acid	0	659	0	1878	644	1893	0	2537
3	Number of adolescents received treatment for RTI/STI	111	201	272	598	153	1029	383	799
4	Number of adolescents received counselling for RTI/STI	188	460	380	1263	398	1893	568	1723
5	Number of adolescents received counselling for the changes during Puberty/ adolescent period	137	368	269	903	0	0	406	1271
6	Number of adolscent girls using sanitary napkin	0	354	0	781	224	911	0	1135
7	Number of adolescent girls who knows about legal age of marriage	149	302	350	935	0	0	499	1237
8	Number of adolescent measured as underwieght	77	68	72	95	102	210	149	163
9	Number of adolescent referred from educational institute	84	134	154	238	0	0	238	372
10	Number of adolescent referred from adolescent clubs and others	22	134	25	335	0	0	47	469
11	Number of sexually active adolescents using contraceptive methods	0	0	50	76	0	0	50	76

## Sheet: FP 2020
	Family Planning
	Name of District : JAMALPUR
	District total
	Year: 1 January 2020 to 30 June 2020
		Monthly Adolescent Health report
	Month:
		10-14 years		15-19 years		Marital status		Total
S/L No.	Variable	Male	Female	Male	Female	Married	Unmarried	Male	Female
1	Number of adolescents received services from facility	2100	5627	4158	10516	1687	20714	6258	16143
2	Number of adolescents received Iron anfd Folic acid		2199		5372	1076	6495	0	7571
3	Number of adolescents received treatment for RTI/STI	217	2600	491	2130	355	5083	708	4730
4	Number of adolescents received counselling for RTI/STI	827	2576	1589	5587	797	9782	2416	8163
5	Number of adolescents received counselling for the changes during Puberty/ adolescent period	1353	3593	2434	5786			3787	9379
6	Number of adolscent girls using sanitary napkin		1933		7914	914	8933	0	9847
7	Number of adolescent girls who knows about legal age of marriage	1193	3097	2337	6750			3530	9847
8	Number of adolescent measured as underwieght	203	655	320	977	308	1847	523	1632
9	Number of adolescent referred from educational institute	183	627	308	987			491	1614
10	Number of adolescent referred from adolescent clubs and others	99	599	149	1303			248	1902
11	Number of sexually active adolescents using contraceptive methods			183	572			183	572
