# Supplementary material for: Experience in implementing adolescent friendly health services in rural districts of Bangladesh
Source: PLOS Glob Public Health. 2024 Nov 14;4(11):e0003930. doi: 10.1371/journal.pgph.0003930 (PMC11563374; doi:10.1371/journal.pgph.0003930)
Supplement: S3 Data — (XLSX) [file pgph.0003930.s004.xlsx]

## Sheet: District Total (Health & FP)
	Health and Family Planning department Total
	Name of District: Tangail
	District total:
	Yearly report: 1 October 2017 to 30 June 2020
		Monthly Adolescent Health report
	Month:
	Tangail	10-14 years		15-19 years		Marital status		Total
S/L No.	Variable	Male	Female	Male	Female	Married	Unmarried	Male	Female
1	Number of adolescents received services from facility	17920	34870	22700	59283	18115	104545	40620	94153
2	Number of adolescents received Iron anfd Folic acid	0	18603	0	35730	11891	38328	0	54333
3	Number of adolescents received treatment for RTI/STI	2210	4998	3825	10668	3952	15960	6035	15666
4	Number of adolescents received counselling for RTI/STI	9237	19294	12422	36104	11356	57851	21659	55398
5	Number of adolescents received counselling for the changes during Puberty/ adolescent period	10236	20551	12803	33781	0	0	23039	54332
6	Number of adolscent girls using sanitary napkin	0	15340	0	27663	8637	30266	0	43003
7	Number of adolescent girls who knows about legal age of marriage	8252	17272	12717	33178	0	0	20969	50450
8	Number of adolescent measured as underwieght	2006	3654	2483	5933	2467	9223	4489	9587
9	Number of adolescent referred from educational institute	2928	5037	3638	7993	0	0	6566	13030
10	Number of adolescent referred from adolescent clubs and others	371	559	617	967	0	0	988	1526
11	Number of sexually active adolescents using contraceptive methods	0	0	660	4025	0	0	660	4025

## Sheet: Health 2017
	Health
	Name of District: Tangail
	District Total:
	Year: 1 October 2017 to 31 December 2017
		Monthly Adolescent Health report
		10-14 years		15-19 years		Marital status		Total
S/L No.	Variable	Male	Female	Male	Female	Married	Unmarried	Male	Female
1	Number of adolescents received services from facility							0	0
2	Number of adolescents received Iron anfd Folic acid							0	0
3	Number of adolescents received treatment for RTI/STI							0	0
4	Number of adolescents received counselling for RTI/STI							0	0
5	Number of adolescents received counselling for the changes during Puberty/ adolescent period							0	0
6	Number of adolscent girls using sanitary napkin							0	0
7	Number of adolescent girls who knows about legal age of marriage							0	0
8	Number of adolescent measured as underwieght							0	0
9	Number of adolescent referred from educational institute							0	0
10	Number of adolescent referred from adolescent clubs and others							0	0
11	Number of sexually active adolescents using contraceptive methods							0	0

## Sheet: Health 2018
	Health
	Name of District: Tangail
	District total
	Year: 1 January 2018 to 31 December 2018
		Monthly Adolescent Health report
		10-14 years		15-19 years		Marital status		Total
S/L No.	Variable	Male	Female	Male	Female	Married	Unmarried	Male	Female
1	Number of adolescents received services from facility	39	463	529	805	197	1629	568	1268
2	Number of adolescents received Iron anfd Folic acid	0	255	0	397	118	359	0	652
3	Number of adolescents received treatment for RTI/STI	0	60	34	85	34	153	34	145
4	Number of adolescents received counselling for RTI/STI	23	165	112	267	63	318	135	432
5	Number of adolescents received counselling for the changes during Puberty/ adolescent period	0	192	146	247	0	0	146	439
6	Number of adolscent girls using sanitary napkin	0	101	0	241	84	201	0	342
7	Number of adolescent girls who knows about legal age of marriage	23	105	141	230	0	0	164	335
8	Number of adolescent measured as underwieght	11	83	52	87	23	157	63	170
9	Number of adolescent referred from educational institute	0	11	5	5	0	0	5	16
10	Number of adolescent referred from adolescent clubs and others	0	5	6	4	0	0	6	9
11	Number of sexually active adolescents using contraceptive methods	0	0	8	65	0	0	8	65

## Sheet: Health 2019
	Health
	Name of District: Tangail
	District total
	Year: 1 January 2019 to 31 December 2019
		Monthly Adolescent Health report
		10-14 years		15-19 years		Marital status		Total
S/L No.	Variable	Male	Female	Male	Female	Married	Unmarried	Male	Female
1	Number of adolescents received services from facility	5884	8900	7768	18078	4188	31751	13652	26978
2	Number of adolescents received Iron anfd Folic acid	0	4262	0	9683	2589	9647	0	13945
3	Number of adolescents received treatment for RTI/STI	692	1260	1205	3361	1419	4745	1897	4621
4	Number of adolescents received counselling for RTI/STI	2428	4586	3667	11257	2874	16160	6095	15843
5	Number of adolescents received counselling for the changes during Puberty/ adolescent period	3298	5755	4315	11912	0	0	7613	17667
6	Number of adolscent girls using sanitary napkin	0	2972	0	7824	2044	7587	0	10796
7	Number of adolescent girls who knows about legal age of marriage	2381	4154	4105	10164	0	0	6486	14318
8	Number of adolescent measured as underwieght	467	904	701	1436	489	2516	1168	2340
9	Number of adolescent referred from educational institute	1262	2026	1545	2925	0	0	2807	4951
10	Number of adolescent referred from adolescent clubs and others	82	129	219	253	0	0	301	382
11	Number of sexually active adolescents using contraceptive methods	0	0	245	1799	0	0	245	1799

## Sheet: Health 2020
	Health
	Name of District
	District total: Total
	Year: 1 January 2020 to 30 June 2020
	Monthly Adolescent Health report
		10-14 years		15-19 years		Marital status		Total
S/L No.	Variable	Male	Female	Male	Female	Married	Unmarried	Male	Female
1	Number of adolescents received services from facility	1841	2945	2349	5111	1657	10288	4190	8056
2	Number of adolescents received Iron anfd Folic acid	0	1553	0	2878	1020	3456	0	4431
3	Number of adolescents received treatment for RTI/STI	158	405	357	1046	456	1501	515	1451
4	Number of adolescents received counselling for RTI/STI	675	1488	936	3029	1060	5238	1611	4517
5	Number of adolescents received counselling for the changes during Puberty/ adolescent period	819	1745	1158	3166	0	0	1977	4911
6	Number of adolscent girls using sanitary napkin	0	986	0	2272	683	2426	0	3258
7	Number of adolescent girls who knows about legal age of marriage	797	1481	1092	3040	0	0	1889	4521
8	Number of adolescent measured as underwieght	206	400	282	833	286	1333	488	1233
9	Number of adolescent referred from educational institute	424	760	501	1033	0	0	925	1793
10	Number of adolescent referred from adolescent clubs and others	12	28	41	127	0	0	53	155
11	Number of sexually active adolescents using contraceptive methods	0	0	119	492	0	0	119	492

## Sheet: FP 2017
	Family Planning
	Name of District: Tangail
	District total
	Year: 1 October 2017 -31 December 2017
		Monthly Adolescent Health report
	Month:
		10-14 years		15-19 years		Marital status		Total
S/L No.	Variable	Male	Female	Male	Female	Married	Unmarried	Male	Female
1	Number of adolescents received services from facility							0	0
2	Number of adolescents received Iron anfd Folic acid							0	0
3	Number of adolescents received treatment for RTI/STI							0	0
4	Number of adolescents received counselling for RTI/STI							0	0
5	Number of adolescents received counselling for the changes during Puberty/ adolescent period							0	0
6	Number of adolscent girls using sanitary napkin							0	0
7	Number of adolescent girls who knows about legal age of marriage							0	0
8	Number of adolescent measured as underwieght							0	0
9	Number of adolescent referred from educational institute							0	0
10	Number of adolescent referred from adolescent clubs and others							0	0
11	Number of sexually active adolescents using contraceptive methods							0	0

## Sheet: FP 2018
	Family Planning
	Name of District
	District total: Tangail
	Year: 1 January 2018 to 31 December 2018
		Monthly Adolescent Health report
	Month:
		10-14 years		15-19 years		Marital status		Total
S/L No.	Variable	Male	Female	Male	Female	Married	Unmarried	Male	Female
1	Number of adolescents received services from facility							0	0
2	Number of adolescents received Iron anfd Folic acid							0	0
3	Number of adolescents received treatment for RTI/STI							0	0
4	Number of adolescents received counselling for RTI/STI							0	0
5	Number of adolescents received counselling for the changes during Puberty/ adolescent period							0	0
6	Number of adolscent girls using sanitary napkin							0	0
7	Number of adolescent girls who knows about legal age of marriage							0	0
8	Number of adolescent measured as underwieght							0	0
9	Number of adolescent referred from educational institute							0	0
10	Number of adolescent referred from adolescent clubs and others							0	0
11	Number of sexually active adolescents using contraceptive methods							0	0

## Sheet: FP 2019
	Family Planning
	Name of District: Tangail
	District total
	Year: 1 January 2019 to 31 December 2019
		Monthly Adolescent Health report
	Month:
		10-14 years		15-19 years		Marital status		Total
S/L No.	Variable	Male	Female	Male	Female	Married	Unmarried	Male	Female
1	Number of adolescents received services from facility	6970	15802	8391	24557	8077	41122	15361	40359
2	Number of adolescents received Iron anfd Folic acid	0	8529	0	15751	5640	16371	0	24280
3	Number of adolescents received treatment for RTI/STI	952	2332	1585	4547	1326	6684	2537	6879
4	Number of adolescents received counselling for RTI/STI	4243	9130	5162	14932	4979	23625	9405	24062
5	Number of adolescents received counselling for the changes during Puberty/ adolescent period	4064	9104	5051	12885	0	0	9115	21989
6	Number of adolscent girls using sanitary napkin	0	7929	0	12205	4198	13566	0	20134
7	Number of adolescent girls who knows about legal age of marriage	3747	8399	5633	14264	0	0	9380	22663
8	Number of adolescent measured as underwieght	883	1533	996	2650	1127	3553	1879	4183
9	Number of adolescent referred from educational institute	955	1584	1136	2875	0	0	2091	4459
10	Number of adolescent referred from adolescent clubs and others	137	174	123	310	0	0	260	484
11	Number of sexually active adolescents using contraceptive methods	0	0	176	1223	0	0	176	1223

## Sheet: FP 2020
	Family Planning
	Name of District: Tangail
	District total
	Year: 1 January 2020 to 30 June 2020
		Monthly Adolescent Health report
	Month:
		10-14 years		15-19 years		Marital status		Total
S/L No.	Variable	Male	Female	Male	Female	Married	Unmarried	Male	Female
1	Number of adolescents received services from facility	3186	6760	3663	10732	3996	19755	6849	17492
2	Number of adolescents received Iron anfd Folic acid	0	4004	0	7021	2524	8495	0	11025
3	Number of adolescents received treatment for RTI/STI	408	941	644	1629	717	2877	1052	2570
4	Number of adolescents received counselling for RTI/STI	1868	3925	2545	6619	2380	12510	4413	10544
5	Number of adolescents received counselling for the changes during Puberty/ adolescent period	2055	3755	2133	5571	0	0	4188	9326
6	Number of adolscent girls using sanitary napkin	0	3352	0	5121	1628	6486	0	8473
7	Number of adolescent girls who knows about legal age of marriage	1304	3133	1746	5480	0	0	3050	8613
8	Number of adolescent measured as underwieght	439	734	452	927	542	1664	891	1661
9	Number of adolescent referred from educational institute	287	656	451	1155	0	0	738	1811
10	Number of adolescent referred from adolescent clubs and others	140	223	228	273	0	0	368	496
11	Number of sexually active adolescents using contraceptive methods	0	0	112	446	0	0	112	446
