# Supplementary material for: Experience in implementing adolescent friendly health services in rural districts of Bangladesh
Source: PLOS Glob Public Health. 2024 Nov 14;4(11):e0003930. doi: 10.1371/journal.pgph.0003930 (PMC11563374; doi:10.1371/journal.pgph.0003930)
Supplement: S4 Data — (XLSX) [file pgph.0003930.s005.xlsx]

## Sheet: District Total (Health & FP)
	Health and Family Planning department Total
	Name of District: Khulna
	District total:
	Yearly report: 1 October 2017 to 30 June 2020
		Monthly Adolescent Health report
	Month:
	Tangail	10-14 years		15-19 years		Marital status		Total
S/L No.	Variable	Male	Female	Male	Female	Married	Unmarried	Male	Female
1	Number of adolescents received services from facility	377	2749	2527	6022	3815	7860	2904	6564
2	Number of adolescents received Iron anfd Folic acid	0	2343	0	4138	1718	4763	0	4061
3	Number of adolescents received treatment for RTI/STI	0	144	442	247	432	401	442	576
4	Number of adolescents received counselling for RTI/STI	46	647	868	1548	1170	1939	914	1817
5	Number of adolescents received counselling for the changes during Puberty/ adolescent period	108	451	668	650	0	0	776	451
6	Number of adolscent girls using sanitary napkin	0	1245	0	3749	1592	3402	0	2837
7	Number of adolescent girls who knows about legal age of marriage	96	1129	1512	4482	0	0	1608	1129
8	Number of adolescent measured as underwieght	57	755	455	1627	1370	1524	512	2125
9	Number of adolescent referred from educational institute	15	201	174	219	0	0	189	201
10	Number of adolescent referred from adolescent clubs and others	5	20	11	23	0	0	16	20
11	Number of sexually active adolescents using contraceptive methods	0	0	44	1912	0	0	44	0

## Sheet: Health 2017
	Health
	Name of District: Khulna
	District Total: 11,675
	Year: 1 October 2017 to 31 December 2017
		Monthly Adolescent Health report
		10-14 years		15-19 years		Marital status		Total
S/L No.	Variable	Male	Female	Male	Female	Married	Unmarried	Male	Female
1	Number of adolescents received services from facility	0	815	1161	2154	1326	2804	1161	2969
2	Number of adolescents received Iron anfd Folic acid		523		1431	588	1366	0	1954
3	Number of adolescents received treatment for RTI/STI	0	88	230	155	239	234	230	243
4	Number of adolescents received counselling for RTI/STI	0	324	489	886	310	1389	489	1210
5	Number of adolescents received counselling for the changes during Puberty/ adolescent period	0	108	214	265			214	373
6	Number of adolscent girls using sanitary napkin		455		1347	437	1365	0	1802
7	Number of adolescent girls who knows about legal age of marriage	0	319	446	1424			446	1743
8	Number of adolescent measured as underwieght	0	218	187	504	328	581	187	722
9	Number of adolescent referred from educational institute	0	92	94	130			94	222
10	Number of adolescent referred from adolescent clubs and others	0	2	4	4			4	6
11	Number of sexually active adolescents using contraceptive methods			26	356			26	356

## Sheet: Health 2018
	Health
	Name of District: Khulna
	District total: 42,141
	Year: 1 January 2018 to 31 December 2018
		Monthly Adolescent Health report
		10-14 years		15-19 years		Marital status		Total
S/L No.	Variable	Male	Female	Male	Female	Married	Unmarried	Male	Female
1	Number of adolescents received services from facility	1020	4230	4880	10015	4019	18128	5900	14245
2	Number of adolescents received Iron anfd Folic acid		4540		9097	2017	11620	0	13637
3	Number of adolescents received treatment for RTI/STI	210	335	263	302	608	502	473	637
4	Number of adolescents received counselling for RTI/STI	263	360	2005	5134	2300	5462	2268	5494
5	Number of adolescents received counselling for the changes during Puberty/ adolescent period	658	2545	2407	4580			3065	7125
6	Number of adolscent girls using sanitary napkin		2018		7045	2034	7029	0	9063
7	Number of adolescent girls who knows about legal age of marriage	1780	3025	3115	8200			4895	11225
8	Number of adolescent measured as underwieght	145	345	302	540	562	770	447	885
9	Number of adolescent referred from educational institute	60	168	82	98			142	266
10	Number of adolescent referred from adolescent clubs and others	32	320	135	325			167	645
11	Number of sexually active adolescents using contraceptive methods			219	2560			219	2560

## Sheet: Health 2019
	Health
	Name of District:Khulna
	District total: 48,150
	Year: 1 January 2019 to 31 December 2019
		Monthly Adolescent Health report
		10-14 years		15-19 years		Marital status		Total
S/L No.	Variable	Male	Female	Male	Female	Married	Unmarried	Male	Female
1	Number of adolescents received services from facility	2134	4590	6968	10119	3820	20063	9102	14781
2	Number of adolescents received Iron anfd Folic acid		2900		7766	1706	8960	0	10666
3	Number of adolescents received treatment for RTI/STI	120	180	200	265	515	250	320	445
4	Number of adolescents received counselling for RTI/STI	1460	3200	4028	5560	8002	6246	5488	8760
5	Number of adolescents received counselling for the changes during Puberty/ adolescent period	2696	3555	2181	4630			4877	8185
6	Number of adolscent girls using sanitary napkin		3228		7702	2448	8482	0	10930
7	Number of adolescent girls who knows about legal age of marriage	1872	3078	3353	9418			5225	12496
8	Number of adolescent measured as underwieght	397	912	302	1569	707	2473	699	2481
9	Number of adolescent referred from educational institute	866	1405	904	1568			1770	2973
10	Number of adolescent referred from adolescent clubs and others	848	1234	1112	1941			2082	3175
11	Number of sexually active adolescents using contraceptive methods			268	3572			268	3572

## Sheet: Health 2020
	Health
	Name of District: Khulna
	District total: 20,075
	Year: 1 January 2020 to 30 June 2020
	Monthly Adolescent Health report
		10-14 years		15-19 years		Marital status		Total
S/L No.	Variable	Male	Female	Male	Female	Married	Unmarried	Male	Female
1	Number of adolescents received services from facility	1629	2092	1726	4489	2050	7886	3355	6581
2	Number of adolescents received Iron anfd Folic acid		1203		2602	987	2818	0	3805
3	Number of adolescents received treatment for RTI/STI	521	610	685	795	209	2402	1206	1405
4	Number of adolescents received counselling for RTI/STI	714	880	902	1252	379	3369	1616	2132
5	Number of adolescents received counselling for the changes during Puberty/ adolescent period	866	1044	822	1208			1688	2252
6	Number of adolscent girls using sanitary napkin		1095		2548	838	2805	0	3643
7	Number of adolescent girls who knows about legal age of marriage	769	980	1145	3350			1914	4330
8	Number of adolescent measured as underwieght	129	229	115	360	218	615	244	589
9	Number of adolescent referred from educational institute	286	393	281	500			567	893
10	Number of adolescent referred from adolescent clubs and others	136	271	295	413			431	684
11	Number of sexually active adolescents using contraceptive methods			152	1040			152	1040

## Sheet: FP 2017
	Family Planning
	Name of District: Khulna
	District total: 11,675
	Year: 1 October 2017 -31 December 2017
		Monthly Adolescent Health report
	Month:
		10-14 years		15-19 years		Marital status		Total
S/L No.	Variable	Male	Female	Male	Female	Married	Unmarried	Male	Female
1	Number of adolescents received services from facility	377	1934	1366	3868	2489	5056	1743	5802
2	Number of adolescents received Iron anfd Folic acid		1820		2707	1130	3397	0	4527
3	Number of adolescents received treatment for RTI/STI	0	56	212	92	193	167	212	148
4	Number of adolescents received counselling for RTI/STI	46	323	379	662	860	550	425	985
5	Number of adolescents received counselling for the changes during Puberty/ adolescent period	108	343	454	385			562	728
6	Number of adolscent girls using sanitary napkin		790		2402	1155	2037	0	3192
7	Number of adolescent girls who knows about legal age of marriage	96	810	1066	3058			1162	3868
8	Number of adolescent measured as underwieght	57	537	268	1123	1042	943	325	1660
9	Number of adolescent referred from educational institute	15	109	80	89			95	198
10	Number of adolescent referred from adolescent clubs and others	5	18	7	19			12	37
11	Number of sexually active adolescents using contraceptive methods			18	1556			18	1556

## Sheet: FP 2018
	Family Planning
	Name of District: Khulna
	District total: 42,141
	Year: 1 January 2018 to 31 December 2018
	Monthly Adolescent Health report
	Month:
		10-14 years		15-19 years		Marital status		Total
S/L No.	Variable	Male	Female	Male	Female	Married	Unmarried	Male	Female
1	Number of adolescents received services from facility	980	4996	6027	9993	4399	17597	7007	14989
2	Number of adolescents received Iron anfd Folic acid		4540		9097	2017	11620	0	13637
3	Number of adolescents received treatment for RTI/STI	86	135	603	155	543	436	689	290
4	Number of adolescents received counselling for RTI/STI	231	1150	1828	2297	3259	2247	2059	3447
5	Number of adolescents received counselling for the changes during Puberty/ adolescent period	312	2167	2248	2266			2560	4433
6	Number of adolscent girls using sanitary napkin		2112		5676	3711	4027	0	7788
7	Number of adolescent girls who knows about legal age of marriage	1078	4150	3942	6340			5020	10490
8	Number of adolescent measured as underwieght	113	533	317	1047	548	1462	430	1580
9	Number of adolescent referred from educational institute	43	273	222	180			265	453
10	Number of adolescent referred from adolescent clubs and others	76	120	113	115			189	235
11	Number of sexually active adolescents using contraceptive methods			150	4123			150	4123

## Sheet: FP 2019
	Family Planning
	Name of District: Khulna
	District total: 48,150
	Year: 1 January 2019 to 31 December 2019
		Monthly Adolescent Health report
	Month:
		10-14 years		15-19 years		Marital status		Total
S/L No.	Variable	Male	Female	Male	Female	Married	Unmarried	Male	Female
1	Number of adolescents received services from facility	1130	5068	7102	10967	4111	20156	8232	16035
2	Number of adolescents received Iron anfd Folic acid		5144		9883	3456	11571	0	15027
3	Number of adolescents received treatment for RTI/STI	90	150	635	175	543	436	725	325
4	Number of adolescents received counselling for RTI/STI	231	1150	1828	2297	4028	3517	3045	4500
5	Number of adolescents received counselling for the changes during Puberty/ adolescent period	1056	2167	1994	2266			3050	6500
6	Number of adolscent girls using sanitary napkin		3542		5676	4188	5030	0	9218
7	Number of adolescent girls who knows about legal age of marriage	1078	6165	3942	6383			6758	12548
8	Number of adolescent measured as underwieght	145	512	301	1120	548	1462	446	1632
9	Number of adolescent referred from educational institute	58	310	230	270			288	580
10	Number of adolescent referred from adolescent clubs and others	92	156	133	260			225	416
11	Number of sexually active adolescents using contraceptive methods			132	5225			132	5225

## Sheet: FP 2020
	Family Planning
	Name of District: Khulna
	District total: 20,075
	Year: 1 January 2020 to 30 June 2020
		Monthly Adolescent Health report
	Month:
		10-14 years		15-19 years		Marital status		Total
S/L No.	Variable	Male	Female	Male	Female	Married	Unmarried	Male	Female
1	Number of adolescents received services from facility	690	3735	1729	3985	3922	6217	2419	7720
2	Number of adolescents received Iron anfd Folic acid		2825		2595	1210	4210	0	5420
3	Number of adolescents received treatment for RTI/STI	0	107	276	108	193	167	276	215
4	Number of adolescents received counselling for RTI/STI	67	350	393	1220	860	550	460	1570
5	Number of adolescents received counselling for the changes during Puberty/ adolescent period	213	568	367	707			580	1275
6	Number of adolscent girls using sanitary napkin		980		3410	2223	2167	0	4390
7	Number of adolescent girls who knows about legal age of marriage	128	2380	992	3770			1120	6150
8	Number of adolescent measured as underwieght	78	790	352	990	1042	943	430	1780
9	Number of adolescent referred from educational institute	18	73	44	67			62	140
10	Number of adolescent referred from adolescent clubs and others	4	15	5	13			9	28
11	Number of sexually active adolescents using contraceptive methods			22	1626			22	1626
